# Supplementary material for: Elevated Surgical Pleth Index at the End of Surgery Is Associated with Postoperative Moderate-to-Severe Pain: A Systematic Review and Meta-Analysis
Source: Diagnostics (Basel). 2022 Sep 6;12(9):2167. doi: 10.3390/diagnostics12092167 (PMC9498235; doi:10.3390/diagnostics12092167)
Supplement: Supplementary file 1 [file diagnostics-12-02167-s001.zip]

Archive with 3 entries (3 files):
- Supplementary Table S1-PRISMA_2020_checklist.pdf
- Supplementary Table S2.pdf
- Supplementary Table S3.pdf
